# Supplementary material for: Phenotypic and Molecular Selection of a Superior Solanum pennellii Introgression Sub-Line Suitable for Improving Quality Traits of Cultivated Tomatoes
Source: Front Plant Sci. 2019 Feb 22;10:190. doi: 10.3389/fpls.2019.00190 (PMC6395448; doi:10.3389/fpls.2019.00190)
Supplement: Supplementary file 1 [file Table_1.XLSX]

## Sheet: tables1
Supplementary Table S1 - Physical and chemical composition of the soil in the three experimental fields where IL7-3 and its sub-lines were tested during the years 2016 and 2017.
	Skeleton (g/kg)	Fine earth (g/kg)	pH	Organic matter (g/kg)	Organic C (g/kg)	Total N (g/kg)	C/N	Available P (mg/kg)	CECa (meq/100 g)	Salinity (g/L)	Ca/Mg	Ca/K	Mg/K
Acerra	9	991	7.59	37.0 ± 8	21.2 ± 4	1.74 ± 0.22	12.2	138 ± 27	30.9	0.5	12	7	1
Battipaglia	10	990	8.27	39.0 ± 8	22.5 ± 4.3	1.21 ± 0.15	18.6	168 ± 33	29.3	0.4	5	13	3
Giugliano	32	968	6.65	21.9 ± 4.41	12.7 ± 2.78	1.68 ± 0.50	7.6	89 ± 14.6	26.4	0.14	6	4	0.7
aCEC=Cationic exchange capacity
