# Supplementary material for: Phenotypic and Molecular Selection of a Superior Solanum pennellii Introgression Sub-Line Suitable for Improving Quality Traits of Cultivated Tomatoes
Source: Front Plant Sci. 2019 Feb 22;10:190. doi: 10.3389/fpls.2019.00190 (PMC6395448; doi:10.3389/fpls.2019.00190)
Supplement: Supplementary file 4 [file Table_4.XLSX]

## Sheet: Foglio1
Supplementary Table S4 - List of markers designed for targeting genes in the introgressed region of the sub-line R182. For each marker, the primer sequences are reported together with the expected size of fragments amplified in the cultivated (M82) and wild (IL7-3) genomes. For CAPS markers, the restriction enzymes used and the digested fragment sizes in M82 and IL7-3 are also reported.
Marker code	Marker type	Primer sequence	Amplified fragment in M82	Amplified fragment in IL7-3	Restriction enzyme	Digested fragment	Digested fragment
						size	size
						M82	IL7-3
MK1	SCAR	F: 5’-3’ AAGAGAGCGAAGGTAGTAAC	134	-
		R: 5’-3’ TCAGTCAAGGCTACTTCCC
MK2	SCAR	F: 5’-3’ TATCGACATGCCTTATGTTG	135	-
		R: 5’-3’ TCAGTGATGAAATTGAGTGTG
MK3	SCAR	F: 5’-3’ TCATAGATGATTCACACTGAG	-	246
		R: 5’-3’ ACAAGTTCACAGGATATTCAC
MK4	SCAR	F: 5’-3’ TTAAAAGAGTCGTGCGGAGC	323	-
		R: 5’-3’ GAAGTGAACAGCCAATGTGG
MK5	SCAR	F: 5’-3’ GGCGCCAAATAAAAAATGG	-	1146
		R: 5’-3’ CTCTTCTCCCAACGATTTG
N34	CAPS	F: 5’-3’ CTCAATCATTCTTGGCCAACTA	415	415	RsaI	415	217+198
		R: 5’-3’ CTTTCCCCGACAAAGTGCTC
MK6	SCAR	F: 5’-3’ AAGCCGTGTAGCTCGGAC	623	-
		R: 5’-3’CACTGAAGTGTACATAGAGAGG
MK8	SCAR	F: 5’-3’ CCATTTCTCCTCTCAGTAG	122	-
		R: 5’-3’ AGCAACTTGTTCCGGTTAG
MK9	SCAR	F: 5’-3’ GCTATACCGCAATCATAAATC	-	1150
		R: 5’-3’ GAGGCCACTGCATTAGGTT
MK11	SCAR	F: 5’-3’ CTGATTGCATCGGAATTACCC	348	-
		R: 5’-3’ CGCGAAAGGAACAAAAATACG
MK12	SCAR	F: 5’-3’ GTTGATATGTCTGGAATTTCG	429	446
		R: 5’-3 GTGGAATAATTATTTCACTCATG
MK13	SCAR	F: 5’-3’ TAGGTATCAAGTCGCTGAAC	816	-
		R: 5’-3’ ATCTGTAAATTTTGTGCTCATC
MK14	SCAR	F: 5’-3’ TCTCCTTCCAATTCCACTTC	1539	-
		R: 5’-3’ CAAGGCGGAACCACCTAAG
N35	CAPS	F: 5’-3’ CTTGAAAGCATTGCCAGAGAA	530	530	RsaI	456+74	530
		R: 5’-3’ GCACACTCTATGGATTCAAGGG
MK20	SCAR	F: 5’-3’ ACTTGTTGTTGCTTACATATC	247	-
		R: 5’-3’ AACTTCAGTGATGCGACTAC
MK21	SCAR	F: 5’-3’CTTCAATGCTTCTCAACGAC	-	615
		R: 5’-3’ CAGAAACCATACCTGCATG
MK22	SCAR	F: 5’-3’ CTAGAACTCGTTCAGAAATTTG	270	-
		R: 5’-3’ GCATAGAGTAGTGCTATTTTC
N18	CAPS	F: 5’-3’ GCCATTTAACATTGGGACTCG	440	440	ScaI	223+217	440
		R: 5’-3’ AGCTTACATCTGATCCGCCC
