# Supplementary material for: Phenotypic and Molecular Selection of a Superior Solanum pennellii Introgression Sub-Line Suitable for Improving Quality Traits of Cultivated Tomatoes
Source: Front Plant Sci. 2019 Feb 22;10:190. doi: 10.3389/fpls.2019.00190 (PMC6395448; doi:10.3389/fpls.2019.00190)
Supplement: Supplementary file 5 [file Table_5.XLSX]

## Sheet: Foglio1
Supplementary Table S5- List of the genes mapping in the wild introgression region of sub-line R182 with the corresponding genes replaced in the cultivated genome.
For each gene, the start and end position on chromosome 7 is reported, referring to the S.pennellii and S. lycopersicum genome assemblies, and their functional annotation, as retrieved in the Solgenomics Network. The symbol #N/D refers to genes that have not orthologs in the analyzed genome.
S. pennellii ortholg	start	end	S. lycopersicum ortholog	start	end	Functional description
Sopen07g024420	69835996	69837749	Solyc07g047990	59314847	59316320	Serine/threonine protein kinase (AHRD V1***DONNA3_PHYIN)
Sopen07g024430	69839806	69844274	Solyc07g048000	59320340	59324005	Phototropic-responsive NPH3
Sopen07g024440	69845943	69850567	Solyc07g048010	59325029	59329156	Thymidylate kinase (AHRD V3.3 *** ZEUS1_ARATH)
#N/A	#N/A	#N/A	Solyc07g048020	59331814	59333093	Charged multivesicular body 1 (AHRD V3.3 *-* A0A0B0N7X7_GOSAR)
Sopen07g024450	#N/A	#N/A	Solyc07g048030	59334272	59336640	RNA-binding protein, putative (AHRD V3.3 *** Q1ENZ5_MUSAC)
#N/A	#N/A	#N/A	Solyc07g048035	59338248	59348586	Albumin-1 A (AHRD V3.3 --* ALB1A_PEA)
Sopen07g024460	69870533	69872687	Solyc07g048040	59347734	59348951	Calcium-dependent lipid-binding domain-containing protein (AHRD V3.3 *** G5DXN8_SILLA)
Sopen07g024470	69876019	69877457	Solyc07g048050	59352488	59353591	Auxin-responsive family protein (AHRD V3.3 *** A0A061DLW5_THECC)
Sopen07g024480	69881016	69881911	Solyc07g048060	59357425	59357939	Auxin-induced in root cultures protein 12, putative (AHRD V3.3 *-* B9T181_RICCO)
Sopen07g024490	69907536	69909972	Solyc07g048070	59369790	59371943	Auxin induced-like protein (AHRD V3.3 *** A0A0K9NX81_ZOSMR)
Sopen07g024500	69913456	69920937	Solyc07g048080	59384375	59391643	Threonyl-tRNA synthetase (AHRD V3.3 *** D9ZHD6_HYPPE)
#N/A	#N/A	#N/A	Solyc07g048085	59393521	59395417	Fasciclin-like arabinogalactan protein (AHRD V3.3 *-* G7K503_MEDTR)
Sopen07g024510	69922593	69924387	Solyc07g048090	59393711	59394409	Fasciclin-like arabinogalactan protein (AHRD V3.3 *** G7K503_MEDTR)
Sopen07g024520	69931066	69933726	#N/A	#N/A	#N/A	hypothetical protein
Sopen07g024530	69934676	69944425	Solyc07g048100	59400966	59418591	BRCT domain-containing protein (AHRD V3.3 *** A0A103Y1F5_CYNCS)
Sopen07g024540	69945073	69956137	Solyc07g048110	59414059	59424985	ERD (early-responsive to dehydration stress) family protein (AHRD V3.3 *** AT3G21620.1)
Sopen07g024550	69963536	69970796	Solyc07g048120	59430932	59438522	Ubiquitin fusion degradation 1 (AHRD V3.3 *** A0A0B0MFM6_GOSAR)
Sopen07g024560	69983142	69999897	Solyc07g049120	59460988	59463182	PLATZ transcription factor family protein (AHRD V3.3 *** A0A061EE86_THECC)
#N/A	#N/A	#N/A	Solyc07g049130	59470169	59472197	LOW QUALITY:PLATZ transcription factor family protein (AHRD V3.3 *** A0A061EE86_THECC)
#N/A	#N/A	#N/A	Solyc07g049140	59484809	59486081	Metallocarboxypeptidase inhibitor (AHRD V3.3 *** O24639_SOLTU)
Sopen07g025130	70786730	70794619	Solyc07g049160	59531667	59536010	Ribonuclease 3 family protein (AHRD V3.3 *** B9GTV4_POPTR)
Sopen07g025140	70796052	70802029	Solyc07g049165	59536828	59542058	Ribonuclease 3 family protein (AHRD V3.3 *** B9GTV4_POPTR)
#N/A	#N/A	#N/A	Solyc07g049170	59543053	59545931	LOW QUALITY:RING/U-box superfamily protein (AHRD V3.3 --* AT1G47570.3)
Sopen07g025160	70826008	70818540	Solyc07g049180	59554289	59561595	LysM receptor-like kinase (AHRD V3.3 *** E2FYC4_SOLLC)
Sopen07g025170	70829290	70830298	Solyc07g049190	59564152	59564895	LysM receptor-like kinase variant SlBti9-1a (AHRD V3.3 *-* G1EN31_SOLLC)
Sopen07g025210	70872807	70875563	Solyc07g049200	59611209	59613902	Coiled-coil domain-containing protein 21, putative isoform 2 (AHRD V3.3 *** A0A061DLJ7_THECC)
Sopen07g025220	70875998	70887978	Solyc07g049210	59613663	59619684	BAH-PHD domain-containing protein (AHRD V3.3 *** A0A0K9P0E3_ZOSMR)
Sopen07g025230	70893987	70900320	Solyc07g049220	59625935	59631702	Serine/threonine protein phosphatase 2A regulatory subunit B (AHRD V3.3 *** B9GTV0_POPTR)
Sopen07g025240	70900638	70903218	Solyc07g049230	59632529	59632960	RmlC-like cupins superfamily protein (AHRD V3.3 *** AT2G32650.2)
Sopen07g025260	70913037	70928413	Solyc07g049240	59637788	59639421	Peroxidase (AHRD V3.3 *** K4CF27_SOLLC)
Sopen07g025270	70941837	70943312
Sopen07g025280	70946987	70951468	Solyc07g049250	59639852	59640739	LOW QUALITY:Paired amphipathic helix protein Sin3 (AHRD V3.3 *-* A0A151TFV5_CAJCA)
Sopen07g024590	70067970	70071741	Solyc07g049260	59644598	59648479	UBA/UBX domain protein (AHRD V3.3 *** AT4G22150.1)
Sopen07g024600	70073517	70076021	Solyc07g049270	59649885	59651990	RNA binding protein (AHRD V3.3 *** A0A0K9NY52_ZOSMR)
Sopen07g024610	70076271	70084241	Solyc07g049280	59652162	59659800	Pyrophosphate--fructose 6-phosphate 1-phosphotransferase subunit beta (AHRD V3.3 *** K4CF31_SOLLC)
Sopen07g024620	70084468	70087491	Solyc07g049290	59660452	59663266	Major facilitator superfamily protein (AHRD V3.3 *** AT3G21670.1)
Sopen07g024630	70090763	70094141	Solyc07g049300	59665814	59669649	Endoglucanase (AHRD V3.3 *** M0ZJ27_SOLTU)
Sopen07g024640	70111740	70120667	Solyc07g049310	59676467	59685225	Major facilitator superfamily protein (AHRD V3.3 *** AT1G05030.1)
